# Supplementary material for: Missed Opportunities to Address Cardiovascular Disease Risk Factors amongst Adults Attending an Urban HIV Clinic in South Africa
Source: PLoS One. 2015 Oct 8;10(10):e0140298. doi: 10.1371/journal.pone.0140298 (PMC4598081; doi:10.1371/journal.pone.0140298)
Supplement: S1 Table — (XLSX) [file pone.0140298.s001.xlsx]

## Sheet: Table 1 (Demographics etc)
	Table 1. Characteristics of Study Population
					All Respondents (N=175)		Female (N=130)	Male (N=45)
	Demographic
		Sex, female			130 (74.2%)
		Age, mean (SD)			45.4 (8.8)		44.7 (9.0)	47.6 (7.9)
		Population group		Black/African	173 (98.9%)		128 (98.5%)	45 (100%)
				Coloured	1 (0.6%)		1 (0.1%)	0
				White	0		0	0
				Asian/Indian	0		0	0
				No response	1 (0.6%)		1 (0.1%)	0
		Marital status		Currently married or living with partner	56 (32.0%)		34 (26.2%)	22 (48.9%)
		Educational attainment		Any primary	26 (14.9%)		22 (16.9%)	4 (8.9%)
				Any secondary	66 (37.9%)		41 (31.5%)	25 (55.6%)
				Completed secondary	75 (43.1%)		61 (46.9%)	14 (31.1%)
		Illiterate			9 (5.1%)		7 (5.4%)	2 (4.4%)
		Primary occupation		Not employed	103 (58.9%)		80 (61.5%)	23 (51.1%)
				Other	50 (28.6%)		38 (29.2%)	12 (26.7%)
				Services/sales/marketing	11 (6.2%)		10 (7.7%)	1 (2.2%)
				Builder/laborer	6 (3.4%)		0	6 (13.3%)
				Professional	3 (1.7%)		2 (1.5%)	1 (2.2%)
				Driver/transport	2 (1.1%)		0	2 (4.4%)
	Assets
		Average household monthly income, mean (SD) in Rand			2,595 (2,148)		2,256 (1,796)	3,315 (2,652)
		Covered by Medical Aid or Medical Benefit			59 (33.7%)		41 (31.5%)	18 (40.0%)
		Household has flush or pour flush toilet			141 (80.5%)		107 (82.3%)	34 (75.6%)
		Household has electricity			158 (90.3%)		121 (93.1%)	37 (82.2%)
		Household has radio			160 (91.4%)		117 (90.0%)	43 (95.6%)
		Household has television			160 (91.4%)		120 (92.3%)	40 (88.9%)
		Household has piped water			175 (100%)		130 (100%)	45 (100%)
		Member of household has car or truck			25 (14.3%)		16 (12.3%)	9 (20.0%)
		Member of household has bank account			121 (69.1%)		90 (69.2%)	31 (68.9%)
		% in highest wealth quintile			36 (21.6%)		30 (24.4%)	6 (13.6%)
	Health - HIV
		# years at clinic, mean (SD)			3.98 (2.2)		4.07 (2.3)	3.73 (1.9)
		Most recent CD4 count, mean (SD)			411.3 (184.1)		395 (213)	322 (175)
		Most recent viral load		missing	32 (18.9%)		30 (23.1%)	2 (4.4%)
				undetectable	94/143 (65.7%)		67/100 (67.0%)	27/45 (60.0%)
				detectable	49/143 (34.3%)		33/100 (33.0%)	16/45 (40.0%)
				mean (SD) for those with detectable results	8,693 (26,454)		4,326 (9,028)	17,700 (44,012)
		Hospitalized in past year			18 (10.3%)		12 (9.2%)	6 (13.3%)
		Hemoglobin lab results, mean (SD)			13.8 (1.7)		13.4 (1.55)	149 (1.42)
		On nevirapine or efavirenz			159 (90.9%)		119 (90%)	42 (93.3%)
		On protease inhibitor-containing regimen			0		0	0
	Adherence
		How many pills is pt supposed to take each day? Mean (SD)			4.6 (1.7)		4.7 (1.6)	4.4 (1.5)
		Ever discontinued ART?		Yes	21 (12%)		11 (8.5%)	10 (22.2%)
		If yes, why?		Away from home	10 (47.6%)		6 (54.5%)	4 (40%)
				Side effects	4 (19%)		2 (18.2%)	2 (20%)
				Other	7 (33.3%)		3 (27.3%)	4 (40%)
		In past month, missed a dose of ART?		Yes	14 (8%)		9 (6.9%)	5 (11.1%)
		If yes, why?		Away from home	6 (42.9%)		3 (33.3%)	3 (60%)
				Forgot	4 (28.6%)		4 (44.4%)	0
				Other	4 (28.6%)		2 (22.2%)	2 (40%)
		Difficult or very difficult to take medicines exactly as prescribed			11 (6.3%)		8 (6.2%)	3 (6.7%)
		In past 3 months, missed appt at HIV clinic?		Yes	9 (5.1%)		4 (3.1%)	5 (11.1%)
		Ever taken meds from traditional healer?		Yes	18 (10.3%)		10 (7.7%)	8 (17.8%)
