# Supplementary material for: Missed Opportunities to Address Cardiovascular Disease Risk Factors amongst Adults Attending an Urban HIV Clinic in South Africa
Source: PLoS One. 2015 Oct 8;10(10):e0140298. doi: 10.1371/journal.pone.0140298 (PMC4598081; doi:10.1371/journal.pone.0140298)
Supplement: S2 Table — (XLSX) [file pone.0140298.s002.xlsx]

## Sheet: Table 2 (CVDRF prevalence)
	Table 2. Prevalence of CVD and CVDRF
					Respondents (N=175)		Female (N=130)	Male (N=45)
	Previously-diagnosed (self-report)
		Told of DM by health provider?			14 (8%)		12 (9.2%)	2 (4.4%)
		Told of HTN by health provider?			56 (32%)		49 (37.7%)	7 (15.6%)
		Told of high cholesterol by health provider?			5 (2.9%)		4 (3.1%)	1 (2.2%)
		Told of "heart disease" by health provider?			11 (6.3%)		10 (7.69%)	1 (2.22%)
		Told of "heart attack" by health provider?			9 (5%)		9 (6.9%)	0
		Told of "stroke" by health provider?			3 (1.7%)		3 (2.2%)	0
		Told of obesity or overweight by health provider?			19 (10.9%		17 (13.1%)	2 (4.4%)
	Previously documented in HIV clinic chart
		Blood glucose level (ever documented)			28 (16.1%)		20 (15.5%)	8 (17.8%)
		Cholesterol level (ever documented)			29 (16.7%)		26 (20.2%)	3 (6.7%)
		Blood pressure (ever documented)			174 (100%)		129 (100%)	45 (100%)
		Height (ever documented)			54 (31%)		44 (34.1%)	10 (22.2%)
		Weight (ever documented)			173 (99.4%)		129 (100%)	44 (97.8%)
		Result of most recent systolic BP measurement, mean (SD)			131.4 (22.7)		132 (22.9)	129 (22.3)
		Result of most recent diastolic BP measurement, mean (SD)			81.4 (16.1)		81.6 (14.7)	80.1 (19.9)
		High BP documented at most recent visit		Any high BP (SBP >140 and/or DBP > 90)	61 (34.9%)		46 (35.4%)	15 (33.3%)
				Grade 1 (SBP 140-159 and/or DBP 90-99)	41 (23.4%)		32 (24.6%)	9 (20%)
				Grade 2 (SBP > 160 and/or DBP > 100)	20 (11.4%)		14 (10.8%)	6 (13.3%)
		Result of most recent blood glucose measurement,mg/dL, mean (SD)			121.1 (71.8) N=27		135.5 (81.7) N=19	87.1 (11.7) N=8
		Result of most recent documented total chol level, mean (SD), N=28			235.89 (44.47) N=28		6.02 (1.18) N=25	6.8 (0.52) N=3
		Cigarette smoking (ever documented)			1 (0.6%)		0	1
		Diagnosis of high cholesterol/hyperlipidemia			14 (8%)		13 (10.1%)	1 (2.2%)
		Diagnosis of DM			7 (4%)		5 (3.9%)	2 (4.4%)
		Diagnosis of HTN			52 (29.9%)		46 (35.6%)	6 (13.3%)
		Of pts with diagnosis of HTN, percent with high BP when last documented			0.635		0.608696	0.833333
		Diagnosis of obesity			0		0	0
	Family history
		At least one parent with heart attack			42 (24%)		34 (26.2%)	8 (17.8%)
		Immediate family member with DM			51 (29.1%)		39 (30.0%)	12 (26.7%)
		Immediate family member with HTN			92 (52.6%)		74 (56.9%)	18 (40.0%)
	Smoking history
		Ever smoked tobacco products (cigarette, cigar, pipe)?			54 (30.9%)		16 (12.3%)	38 (84.4%)
		Smoked tobacco products in past one year?			30 (17.1%)		5 (3.8%)	25 (55.6%)
		Currently smokes tobacco products (in past 30 days)			27 (15.4%)		4 (3.1%)	23 (51.1%)
		Currently smokes tobacco daily			23 (13%)		3 (2.3%)	20 (44.4%)
		On average, how many cigarettes smoked per day? (mean, SD)			6.9 (4.8) N=22		4.5 (2.1) N=2	7.2 (5.0) N=20
		Tried to stop smoking in past 12 months?			17/32 (53.1%)		4/5 (80.0%)	15/27 (55.6%)
		For smokers: has HCW advised pt to stop smoking in past 12 months?			21/32 (65.6%)		4/5 (80.0%)	17/27 (63.0%)
		For all pts: advised to stop smoking or not to start by HCW in past 12 months?			82 (46.9%)		59 (45.4%)	23 (51.1%)
	Physical activity and diet
		Self-describes as physically active			155 (88.6%)		116 (89.2%)	39 (86.7%)
		Level of physical activity using IPAQ scale		Low	16 (9.1%)		13 (10.0%)	3 (6.7%)
				Medium	48 (27.4%)		39 (30.0%)	9 (20.0%)
				High	110 (63%)		77 (59.0%)	33 (73.0%)
				Missing	1
		Did vigorous activity on 3+ days in past week			76 (43.4%)		51 (43.6%)	25 (61.0%)
		Has HCW advised to start or do more physical activity in past year?		Yes	150 (85.7%)		112 (86.2%)	38 (84.4%)
		# days eats fruit in a typical week, mean (SD)			3.1 (1.6)		3.07 (1.53)	3.03 (1.8)
		# days eats vegetables in a typical week, mean (SD)			4.3 (2.0)		4.2 (1.95)	4.46 (2.29)
		Has HCW advised pt to eat at least 5 servings of fruit/veg per day?		Yes	151 (86.3%)		112 (86.2%)	39 (86.7%)
	Findings at study visit
		Systolic BP		140-159 mmHg	36 (20.6%)		26 (20.0%)	10 (22.2%)
				>159 mmHg	16 (9.1%)		13 (10.0%)	3 (6.7%)
		Diastolic BP		90-99 mmHg	37 (21.1%)		24 (18.5%)	13 (28.9%)
				> 99 mmHg	19 (10.9%)		16 (12.3%)	3 (6.7%)
		High BP		Any high BP (SBP >140 and/or DBP > 90)	66 (37.7%)		50 (38.5%)	16 (35.6%)
				Grade 1 (SBP 140-159 and/or DBP 90-99)	41 (23.4%)		31 (23.8%)	10 (22.2%)
				Grade 2 (SBP > 160 and/or DBP > 100)	25 (14.3%)		19 (14.6%)	6 (13.3%)
		Weight in kg, mean (SD)			69.9 (16.8)		71.72 (17.99)	64.55 (11.14)
		BMI		<18.5	17 (9.8%)		8 (6.2%)	9 (20%)
				18.5-24.9	70 (40%)		44 (34%)	26 (57.8%)
				25-29.9	37 (21.1%)		29 (22.3%)	8 (17.8%)
				> 30	50 (28.6 %)		48 (36.9%)	2 (4.4%)
				weight/BMI data missing	1 (0.57%)		1 (0.77%)	0
		HbA1c		> 6.5% by POC	5 (2.9%)		5 (3.9%)	0
				> 6.5% by lab	7 (4.1%)		6 (4.7%)	1 (2.2%)
		Lab Total Cholesterol, mean (SD) in mg/dL			184.8 (41.38)		188.2 (40.85)	175.4 (41.65)
				> 240 mg/dL by lab	18 (10.4%)		15 (11.7%)	3 (6.6%)
